# Supplementary material for: Correlation of Plasma Catestatin Level and the Prognosis of Patients with Acute Myocardial Infarction
Source: PLoS One. 2015 Apr 7;10(4):e0122993. doi: 10.1371/journal.pone.0122993 (PMC4388679; doi:10.1371/journal.pone.0122993)
Supplement: S2 File — (XLS) [file pone.0122993.s002.xls]

## Sheet: 5-3－75人所有指标
CST on ER	CST on D3	CST on D7	D7/D3	Time of adverse events occurrence	sex	age	BMI	SBP	DBP	HRs	active smoker	HBP	beta-blocker before	DM	HLP	Kliip	Lesion Region	LVEDD	LVEF (100%)	Glu	CRP	scr	TCHO	LDL	CK-MB peak	ACEI /ARB	Aspirin	Plavix	beta-blocker in hospital
20.236	55.9	9.412	0.168372	9m	1	78	20.28	162	95	97	1	1	2	2	2	1	1	53	55	5.8	17.76	92	3.59	2.61	178	1	1	1	1
26.83	56.83	15.92	0.280134	8m	1	52	22.99	138	83	86	1	2	2	2	2	2	2	45	47	6.1	2.74	81	4.57	2.96	238	1	2	1	1
11.42	51.87	12.01	0.23154	8m	1	56	29.76	124	76	78	1	1	2	2	1	1	2	49	49	6.1	53.68	89	8.9	4.12	300	1	1	2	1
26.83	57.83	15.99	0.2765	7m	1	75	22.81	129	86	78	1	2	2	2	2	2	2	51	51	6.3	3.45	91	5.75	4.11	138	1	1	1	1
11.48	52.07	11.81	0.22681	5m	1	48	29.75	153	97	91	1	1	2	2	1	1	2	44.7	50	12.8	10.78	87	5.32	3.25	63	2	1	1	1
18.824	30.01	17.76	0.591803	57m	1	75	#NULL!	134	79	91	2	2	2	2	2	1	2	59	41	5.9	3.16	103	5.73	3.95	106	1	1	1	1
17.32	22.15	10.81	0.488036	56m	2	55	26.53	169	84	71	2	1	2	2	1	2	3	51	55	6.3	10.95	103	8.9	5.81	#NULL!	1	1	1	1
17.32	22.85	10.81	0.473085	55m	2	59	26.56	128	91	90	2	1	2	2	1	2	3	41	51	7.1	7.85	106	4.71	2.95	#NULL!	1	1	1	1
12.24	31.78	11.43	0.35966	54m	1	78	28.32	136	95	86	2	1	2	2	2	1	3	59	40	6.3	22.04	103	3.94	3.73	180	1	1	1	1
13.91	32.95	14.784	0.44868	49m	1	78	23.88	168	84	69	2	1	2	2	2	2	3	41	76	7.1	17.76	81	3.6	2.6	208	1	1	1	1
12.84	31.98	12.43	0.38868	48m	1	78	28.34	106	76	71	2	1	2	2	2	1	3	40	76	4.7	17.76	92	5.27	3.29	562	1	1	1	1
17.824	30.01	18.76	0.625125	44m	1	58	#NULL!	128	80	94	2	2	2	2	2	1	2	40	49	5.4	2.73	96	5.76	2.52	251	1	1	1	1
13.408	59.64	12.21	0.204728	3m	1	57	#NULL!	138	80	72	2	2	2	2	1	1	1	#NULL!	#NULL!	4.1	8.15	87	4.7	2.97	210	1	1	2	1
32.2	47.53	12.89	0.271197	37m	1	79	29.73	153	83	90	2	1	2	2	1	1	3	52	55	5.8	3.14	96	4.3	2.93	#NULL!	1	1	2	1
12.48	41.76	10.56	0.252874	35m	1	56	29.24	136	79	82	2	1	2	2	1	1	3	59	41	6.3	10.94	93	6.03	5.75	300	2	1	1	1
28.51	40.55	15.76	0.388656	34m	1	59	#NULL!	139	87	86	1	1	2	2	2	1	2	#NULL!	#NULL!	5.9	8.1	81	5.26	3.32	107	1	1	1	1
13.91	33.95	13.784	0.406009	32m	1	52	23.96	162	91	94	2	1	2	2	2	2	3	53	40	4.7	17.85	129	6.82	2.5	300	2	1	1	1
32.8	47.01	12.89	0.274197	32m	1	57	29.74	124	61	76	2	1	2	2	1	1	3	42	51	6.2	3.45	85	4.83	3.54	#NULL!	1	1	1	1
21.512	42.76	10.632	0.248644	31m	2	75	32.39	134	87	71	2	1	2	2	1	2	3	51	47	7.8	22.03	85	7.77	5.01	40	1	1	1	1
22.588	64.11	11.704	0.182561	2m	1	49	24.84	145	61	69	1	1	2	2	2	1	2	52	40	4.7	0.21	87	3.61	2.62	300	1	1	1	1
13.408	59.64	10.21	0.171194	2m	1	79	#NULL!	139	79	82	2	2	2	2	1	1	1	#NULL!	#NULL!	7.8	10.79	130	5.35	3.27	252	2	1	1	1
28.51	41.55	14.76	0.355235	27m	1	55	#NULL!	129	60	76	1	1	2	2	2	1	2	#NULL!	#NULL!	5.4	53.7	106	4.58	3.31	210	1	1	1	1
21.512	43.76	10.832	0.247532	27m	2	58	32.37	106	60	86	2	1	2	2	1	2	3	49	55	4.1	17.84	103	3.6	2.53	39	1	1	1	1
20.236	54.9	8.412	0.153224	20m	1	49	20.58	145	97	72	1	1	2	2	2	1	1	42	40	4.7	17.78	81	4.29	3.72	563	1	1	1	1
22.588	65.11	11.104	0.170542	1m	1	75	#NULL!	134	86	71	1	1	2	2	2	1	2	53	51	6.2	7.89	93	4.84	3.3	62	1	1	1	1
12.28	40.76	10.5	0.257605	16m	1	48	29.26	134	68	97	2	1	2	2	1	1	3	51	50	12.8	0.2	89	6.82	2.61	240	1	1	1	1
19.24	31.02	41.88	1.3501		1	55	25.51	112	66	80	1	1	2	2	2	1	3	42	72	5.4	2.01	89	4.09	2.25	300	1	1	2	1
18.64	31.08	41.87	1.34717		1	56	25.56	112	66	80	1	1	2	2	2	1	3	46	72	5.4	3.89	89	4.11	2.26	300	1	1	1	1
22.07	31.85	21.75	0.682889		2	76	#NULL!	135	56	74	2	1	2	1	1	1	3	42	63	#NULL!	30.84	113	5.93	3.83	30	1	2	1	1
21.97	30.85	20.75	0.672609		2	69	#NULL!	115	66	86	2	1	2	1	1	1	3	45	46	#NULL!	36.27	109	5.65	4.17	23	2	1	1	1
19.26	28.67	20.31	0.708406		2	37	22.91	177	64	90	2	1	2	1	2	2	2	54	45	12.8	4.16	93	4.97	3.04	232	1	1	1	1
10.58	38.32	18.97	0.495042		1	47	#NULL!	129	74	76	1	1	1	2	1	1	2	52	55	5.1	8.72	86	6.4	5.11	223	1	1	1	1
15.8	21.08	18.865	0.894924		1	64	#NULL!	123	60	80	1	2	2	2	1	2	1	49	47	5.5	3.46	83	5.94	4.45	210	1	1	1	1
15.4	20.12	18.864	0.937575		1	64	23.92	158	60	80	1	2	2	2	1	2	1	54	48	5.5	3.43	83	5.98	4.43	251	2	1	1	1
10.51	37.32	18.67	0.500268		1	47	#NULL!	129	73	76	1	1	1	2	1	1	2	47	55	5.1	3.7	86	6.35	5.07	220	2	1	1	1
24.568	45.29	18.344	0.405034		1	78	#NULL!	120	80	64	2	2	2	2	1	2	2	52	50	4.8	10.48	114	4.31	2.69	96	1	1	1	1
19.96	20.97	18.31	0.873152		2	69	23.87	178	64	121	2	1	2	1	2	2	2	54	45	10	4.06	92	5.17	3.26	237	1	1	2	1
17.63	32.2	18.26	0.567081		1	39	27.73	165	75	64	1	1	2	2	2	1	3	45	53	10	2.68	115	5.93	3.71	81	1	1	2	1
17.41	23.67	17.96	0.758766		1	56	24.77	154	65	77	1	1	2	2	2	1	2	54	54	4.8	36.25	83	4.18	2.88	19	2	1	1	1
17.41	21.67	17.5	0.807568		1	55	24.74	146	108	74	1	1	2	2	2	1	2	52	59	6.4	56.35	63	4.31	2.38	42	1	1	2	1
14.582	17.48	17.412	0.99611		1	50	#NULL!	120	72	96	1	1	2	2	1	1	3	46	66	6.8	19.05	103	3.62	2.16	78	1	1	1	1
24.568	43.29	17.344	0.400647		1	73	#NULL!	110	64	73	2	2	2	2	1	2	2	42	53	5.5	9.93	91	4.19	1.86	81	1	1	1	1
17.93	32.9	17.26	0.52462		1	55	27.76	120	100	106	1	1	2	2	2	1	3	50	50	12.8	2.65	91	5.31	3.91	55	1	1	1	1
14.24	27.92	17.036	0.610172		1	70	23.81	122	108	91	2	1	2	2	2	1	2	#NULL!	#NULL!	5.4	1.09	64	3.39	2.82	300	1	1	1	1
14.532	17.42	16.412	0.942135		1	35	27.78	143	75	72	1	1	2	2	1	1	3	52	64	9.1	23.36	124	4.03	2.39	186	1	1	1	1
14.24	27.92	16.036	0.574355		1	66	23.88	149	61	78	2	1	2	2	2	1	2	#NULL!	#NULL!	5.9	1.22	65	4.2	2.99	212	1	1	1	1
16.96	23.15	16.01	0.691577		1	42	#NULL!	120	60	77	1	2	2	2	1	1	3	45	54	4.5	7.59	87	5.72	3.93	41	1	1	1	1
10.832	32.324	15.904	0.492018		1	39	#NULL!	120	98	72	1	2	2	1	1	2	3	56	53	7	2.8	104	4.17	2.79	79	1	1	1	1
19.184	23.78	15.784	0.663751		2	78	#NULL!	115	100	86	2	2	2	2	1	1	1	54	46	6.4	56.41	91	5.3	3.52	334	1	1	2	1
10.832	34.324	15.704	0.457522		1	50	#NULL!	125	75	78	1	2	2	1	1	2	3	49.9	30	9.6	8.73	132	3.61	3.95	144	1	1	1	1
16.382	22.856	15.27	0.668096		1	35	26.56	144	72	88	2	1	1	1	1	3	3	58	30	5.4	57.84	94	2.94	1.82	35	1	2	2	1
16.372	22.656	15.228	0.67214		1	75	#NULL!	125	80	96	2	1	1	1	1	3	3	49	59	4.7	114.71	92	4.65	2.68	10	2	1	1	1
16.66	22.15	15.01	0.677652		1	42	#NULL!	110	60	77	1	2	2	2	1	1	3	45	54	4.5	7.69	88	5.87	3.5	25	1	1	1	1
18.11	31.28	14.92	0.476982		1	88	28.36	138	80	88	1	1	1	1	2	3	3	55	51	8.7	101.14	112	2.87	1.56	557	2	1	1	1
17.11	33.28	14.92	0.448317		1	88	29.42	140	81	90	1	1	1	1	2	3	3	55	53	9.1	102.04	121	2.8	1.46	559	1	1	1	1
16.148	33.94	14.708	0.433353		1	76	#NULL!	114	72	91	1	2	2	2	1	1	1	#NULL!	#NULL!	4.5	12.67	99	5.29	3.42	344	1	1	1	1
7.956	14.178	14.208	1.00212		1	39	#NULL!	108	81	80	1	2	2	2	1	1	3	55	45	5.9	3.7	137	5.94	2.17	132	1	2	1	1
10.516	28.46	14.08	0.494729		1	79	#NULL!	115	80	96	1	1	2	1	2	2	2	56	30	7	18.13	88	5.28	2.74	184	1	2	1	1
23.708	28.75	14.008	0.487235		1	55	#NULL!	118	74	88	1	2	2	2	1	1	1	51	45	4	19.86	98	4.31	2.7	137	1	1	1	1
12.456	21.384	13.948	0.652263		1	79	#NULL!	125	63	96	2	1	2	2	1	1	3	55	48	6.3	57.89	103	3.38	2.15	779	1	1	1	1
19.184	21.78	13.784	0.632874		2	75	#NULL!	137	65	66	2	2	2	2	1	1	1	46	48	5.5	30.82	87	6.02	4.21	282	1	1	1	1
16.348	34.94	13.708	0.39233		1	35	#NULL!	122	61	75	1	2	2	2	1	1	1	#NULL!	#NULL!	2.7	21.51	125	5.29	3.7	291	1	2	1	1
9.541	17.968	13.44	0.747996		1	49	23.98	158	60	92	2	2	2	2	1	3	3	50	58	6.8	19.06	121	5.42	3.69	294	1	1	1	1
7.956	12.178	13.208	1.08458		1	50	#NULL!	115	63	88	1	2	2	2	1	1	3	45	64	4.7	2.79	101	4.87	2.8	103	1	1	1	1
12.476	22.384	13.048	0.582916		1	66	28.34	143	78	72	2	1	2	2	1	1	3	52	61	9.1	67.79	104	2.95	2.19	424	1	1	1	1
21.708	27.75	13.008	0.468757		1	39	#NULL!	117	75	88	1	2	2	2	1	1	1	51	48	4.2	19.46	102	4.41	2.75	138	1	1	1	1
25.12	11.96	12.78	1.06856		1	76	21.47	137	66	66	2	2	2	2	1	2	1	42	60	5.4	3.79	79	5.76	3.94	20	1	1	1	1
25.12	11.83	12.76	1.07861		1	35	21.47	135	55	72	2	2	2	2	1	2	1	46	57	5	3.39	97	5.34	3.5	42	2	1	1	1
9.456	19.476	12.612	0.647566		1	71	24.65	90	62	78	1	1	2	1	2	1	2	51	30	4.5	114.71	101	4.16	2.19	253	2	1	1	1
17.59	31.87	12.61	0.39567		1	37	26.34	120	83	121	1	2	2	2	1	1	1	53	42	#NULL!	62.46	88	5.76	4.2	25	1	1	1	1
8.541	17.968	12.44	0.692342		1	49	#NULL!	90	60	92	2	2	2	2	1	3	3	49	58	6.8	23.35	121	5.41	3.68	288	1	1	1	1
9.456	19.476	12.212	0.627028		1	78	24.61	115	81	75	1	1	2	1	2	1	2	50	61	2.7	67.67	99	4.04	2.38	300	1	1	1	1
10.516	27.46	12.08	0.439913		1	70	24.78	152	72	80	1	1	2	1	2	2	2	51	43	7.6	16.41	138	3.86	2.18	146	1	1	2	1
11.34	37.38	12.04	0.322097		1	48	20.52	154	86	87	1	2	2	2	2	1	1	49	62	4.9	24.7	90	4.44	2.57	246	1	1	1	1
15.34	37.68	12.04	0.319533		1	48	20.07	152	84	76	1	2	2	2	2	1	1	50	62	5	29.85	81	4.43	2.58	248	1	1	1	1
15.9	29.65	11.984	0.404182		1	75	26.53	145	85	76	1	1	2	2	2	1	1	46.7	70	4.3	7.32	90	3.7	2.21	102	1	1	1	1
20.72	35.98	11.8	0.32796		2	75	24.68	146	100	77	2	1	2	1	1	1	2	50	48	5	3.41	97	5.73	3.82	97	2	1	1	1
18.76	24.33	11.792	0.484669		1	74	#NULL!	120	80	74	1	2	2	2	2	1	3	52	45	7.3	1.11	80	4.31	2.77	9	2	1	1	1
20.72	35.44	11.76	0.331828		2	73	#NULL!	120	83	68	2	1	2	1	1	1	2	53	63	7.3	2.02	83	5.87	3.42	56	1	1	2	1
17.59	31.27	11.61	0.371282		1	69	26.4	149	64	90	1	2	2	2	1	1	1	45	42	#NULL!	62.58	91	6.02	4.18	41	1	1	1	1
15.76	29.65	11.584	0.390691		1	35	24.81	145	85	74	1	1	2	2	2	1	1	46.7	69	4.3	7.31	81	4.31	2.2	131	1	1	1	1
13.708	14.09	11.068	0.785522		2	70	#NULL!	115	78	76	2	1	2	2	1	2	2	47	66	6.8	21.5	103	5.04	3.93	257	1	1	1	1
13.728	14.39	11.068	0.769145		2	60	24.63	152	62	74	2	1	2	2	1	2	2	45	45	6.3	16.4	92	5.66	3.9	214	1	1	1	1
20.824	14.55	10.868	0.746942		1	73	26.34	145	83	95	1	1	2	1	1	2	1	49	60	13.6	10.49	146	4.48	2.49	394	1	1	1	1
18.96	23.33	10.792	0.46258		1	69	24.62	154	64	68	1	2	2	2	2	1	3	45	59	5.4	1.44	62	3.7	2.37	29	2	1	1	1
19.824	14.55	10.468	0.71945		1	73	26.45	146	84	96	1	1	2	1	1	2	1	49	54	13.6	17.95	145	4.47	2.44	395	1	1	1	1
13.91	26.86	9.96	0.370812		1	61	#NULL!	126	80	84	1	1	2	2	2	1	1	48	71	7.6	8.13	73	3.98	1.87	25	1	1	1	1
18.44	21.89	9.85	0.449977		1	74	24.69	165	64	73	2	1	2	2	1	1	3	54	57	#NULL!	9.94	109	4.66	2.71	210	2	1	1	1
18.44	20.89	9.51	0.455242		1	76	24.65	149	100	106	2	1	2	2	1	1	3	58	45	#NULL!	17.94	121	4.27	2.86	251	2	1	1	1
13.31	26.26	9.46	0.360244		1	61	#NULL!	126	81	88	1	1	2	2	2	1	1	48	76	7.6	8.07	79	3.74	1.81	24	1	1	1	1
11.616	28.44	9.45	0.332278		1	67	#NULL!	132	76	88	1	1	2	1	2	1	1	47	45	6.4	4.1	87	4.12	2.59	115	2	1	1	1
12.53	33.61	9.04	0.268968		1	78	21.44	149	98	72	1	2	2	2	2	1	1	47	53	#NULL!	12.66	88	4.28	2.76	26	2	1	1	1
10.616	28.44	9.036	0.317722		1	67	#NULL!	130	76	97	1	1	2	1	2	1	1	47	44	6.4	4.03	85	4.1	2.52	137	2	1	1	1
14.74	24.59	8.95	0.363969		2	71	25.58	144	72	56	2	1	2	2	1	2	2	50	51	6.9	3.36	74	4.86	3.23	32	1	1	1	2
13.74	23.59	8.74	0.370496		2	71	25.61	145	73	55	2	1	2	2	1	2	2	50	50	#NULL!	3.33	76	5.94	3.73	62	2	1	1	2
6.708	23.44	8.374	0.357253		1	70	23.82	158	108	102	1	2	2	2	1	1	2	54.6	48	7.6	29.86	133	3.85	2.78	780	1	1	2	1
6.708	26.44	8.324	0.314826		1	60	27.74	144	75	78	1	2	2	2	1	1	2	47	43	9.6	24.71	103	5.05	3.42	426	1	2	1	1
12.53	32.61	8.24	0.252683		1	71	21.51	114	108	102	1	2	2	2	2	1	1	55	59	#NULL!	18.14	94	4.21	3	34	2	1	1	1
15.75	22.2	7.97	0.359009		1	73	#NULL!	125	69	83	2	2	2	1	2	1	2	40	60	7	1.23	108	3.99	2.39	198	1	1	1	1
16.75	22.2	7.67	0.345495		1	73	#NULL!	125	70	84	2	2	2	1	2	1	2	40	62	7	1.43	110	1.02	2.41	191	1	1	1	1
					1: male; 2: female						1: Yes; 2: No						1: LAD; 2: LCX; 3: RCA									1: Yes; 2: No
