# Supplementary material for: Correlation of Plasma Catestatin Level and the Prognosis of Patients with Acute Myocardial Infarction
Source: PLoS One. 2015 Apr 7;10(4):e0122993. doi: 10.1371/journal.pone.0122993 (PMC4388679; doi:10.1371/journal.pone.0122993)
Supplement: S3 File — (XLS) [file pone.0122993.s003.xls]

## Sheet: 5-3－75人所有指标
CST on ER	sex	age	BMI	SBP	DBP	HRs	MIhistory	active smoker	HBP	beta-blocker before	DM	HLP	LVEDD	LVEF (100%)	Glu	CRP	scr	TCHO	LDL	beta-blocker inhospital	CK-MB peak
12.58	2	53	24.44	110	60	65	2	2	2	2	2	1	46	72	4.3	0.84	70	3.95	2.32	2	16
13.16	1	70	#NULL!	140	70	64	2	1	1	2	2	1	47	68	5.2	3.17	109	5.47	4.14	1	7
13.524	1	58	26.1427	155	80	80	2	2	1	1	2	1	50	71	4.7	1.34	97	5.55	3.73	1	6
13.524	2	60	26.1427	150	75	78	2	2	1	1	2	1	50	71	4.8	1.27	103	5.47	3.68	1	6
14.516	1	50	#NULL!	120	80	66	2	2	2	2	2	1	#NULL!	#NULL!	#NULL!	#NULL!	#NULL!	#NULL!	#NULL!	2	#NULL!
14.848	2	72	#NULL!	130	80	88	2	2	1	2	2	2	47	68	3.9	2.23	86	4.31	2.55	2	10
15.36	1	41	#NULL!	140	90	80	2	1	1	2	2	2	47	64	4.9	10.84	135	4.06	2.61	1	8
16.856	1	56	#NULL!	125	70	79	2	2	2	2	2	1	52	77	4.1	0.51	126	5.1	3.64	2	9
17.3	1	68	#NULL!	150	80	60	2	1	1	2	2	2	45	64	5	0.19	118	4.12	2.64	1	3
17.82	1	47	19.82	110	70	67	2	1	2	2	2	2	51	74	5	1.21	90	4.91	3.17	1	14
17.89	1	59	26.57	120	80	64	2	1	1	1	2	2	63	66	4.3	2.59	106	3.54	2.1	1	6
18.356	1	57	23.8281	140	70	70	2	1	1	2	1	1	50	77	4.7	2.8	111	4	2.36	1	6
20.032	1	73	29.7265	150	90	63	2	1	1	2	2	1	51	76	5.1	1.2	104	5.5	3.97	1	6
20.216	1	67	19.9573	110	70	72	2	2	1	2	2	1	49	63	2.82	#NULL!	4.6	5.36	2.82	2	61
20.844	2	59	29.04	130	80	68	2	1	1	2	2	2	49	74	6.5	2.93	102	4.79	2.96	1	23
21.69	1	74	#NULL!	130	70	68	2	1	1	2	1	2	50	66	4.8	0.28	119	5.34	3.57	2	9
21.832	1	46	30.6425	130	90	85	2	2	1	2	1	1	53	65	12.7	0.06	99	5.21	3.63	2	13
23.216	1	56	20.45	110	70	70	2	2	2	2	1	1	#NULL!	#NULL!	5.7	0.46	87	6.62	5.05	2	11
23.216	2	54	20.45	110	70	70	2	2	2	2	1	2	#NULL!	#NULL!	5.7	0.46	87	6.59	5.01	2	11
26.204	1	39	40.1235	140	80	83	2	1	1	2	2	1	#NULL!	#NULL!	5.2	2.23	110	5.28	3.32	2	10
26.204	1	39	40.1235	135	85	81	2	1	1	2	2	1	#NULL!	#NULL!	5.2	2.23	110	5.16	3.14	2	9
26.23	1	67	#NULL!	140	70	52	2	2	2	2	1	2	52	70	#NULL!	1.62	106	4.2	2.66	2	2
26.23	2	68	#NULL!	135	70	58	2	2	1	2	1	2	52	70	#NULL!	1.62	106	4.15	2.54	2	2
26.79	1	74	27.43	120	70	70	2	1	1	2	2	2	50	70	4	0.57	127	5.14	2.82	1	11
28.14	1	58	#NULL!	110	70	62	2	1	2	2	2	1	48	66	5.1	3.13	95	6.83	5.16	1	12
29.476	1	64	26.13	140	70	64	2	1	1	2	2	2	52	76	3.3	0.19	102	2.92	1.53	1	14
29.476	2	63	26.13	135	70	62	2	1	1	2	2	2	52	76	3.3	0.19	102	3	1.56	1	18
31.448	1	60	28.7037	120	70	72	2	1	2	2	2	2	43	67	6	1.13	108	4.8	3.08	1	7
32.29	1	71	#NULL!	130	80	70	2	1	1	2	2	2	47	79	5.2	#NULL!	97	2.63	1.15	1	7
34.708	1	71	26.4236	130	70	81	2	2	1	2	2	1	48	64	4.7	0.08	125	3.21	1.63	1	9
